# Supplementary material for: The Prevalence of Poor Behavioral Health Among University Students by Gender, Sexual Orientation, and Racial Identity: The Role of Discrimination and Microaggressions
Source: Int J Environ Res Public Health. 2026 Jun 9;23(6):776. doi: 10.3390/ijerph23060776 (PMC13299882; doi:10.3390/ijerph23060776)
Supplement: Supplementary file 1 [file ijerph-23-00776-s001.zip]

Archive with 1 entries (1 files):
- ijerph-4204516-supplementary.pdf
